# Supplementary material for: Socioeconomic inequalities in hospitalizations for chronic ambulatory care sensitive conditions: a systematic review of peer-reviewed literature, 1990–2018
Source: Int J Equity Health. 2020 May 4;19:60. doi: 10.1186/s12939-020-01160-0 (PMC7197160; doi:10.1186/s12939-020-01160-0)
Supplement: Supplementary file 2 — Additional file 2. Data Extraction Form. Form used to extract data from eligible full-text articles. [file 12939_2020_1160_MOESM2_ESM.xlsx]

## Sheet: Sheet1
Study No	NOTES	IDENTIFICATION		SETTING			STUDY DESIGN			SAMPLE SIZE			STUDY POPULATION								EXPOSURE - SOCIOECONOMIC STATUS				ACSCs				RESULTS (present adjusted effect sizes - if only unadjusted is shown, please indicate)
		First Author (Last name, First initial.)	Publication Year	Country	Region (State/Province)	County/City	Type of study	Observation period (months)	Follow-up period	No. of hospitalized patients	No. of admissions	Denominator (size of sample population)	Age				Pediatric only (Y/N)	Sex	Race	Disease Status (E.g. Asthma pts)	SES is an exposure (Y/N/Unsure)	Variable	Please describe SES variable(s) used	Data Source	Grouping	Condition	Condition - Other (please list)	Please describe ACSC outcomes (if additional detail)	Measure of Association	Referent	If categorical, extract effect size for referent to highest category level.
													Mean	SD	Minimum	Maximum		% Male	% White												Effect size	Lower CI	Upper CI	Direction of association	Significance	Additional Notes
